# Supplementary material for: Bambusimukaria, a new bamboo-feeding leafhopper genus from China, with description of one new species (Hemiptera, Cicadellidae, Deltocephalinae, Mukariini)
Source: Zookeys. 2016 Feb 15;(563):21–32. doi: 10.3897/zookeys.563.6030 (PMC4797210; doi:10.3897/zookeys.563.6030)
Supplement: XML Treatment for Bambusimukaria [file zookeys.563.6030-treatment1.xml]

<!DOCTYPE tp:taxon-treatment
  PUBLIC "-//TaxonX//DTD Taxonomic Treatment Publishing DTD v0 20100105//EN" "tax-treatment-NSO.dtd">
<tp:taxon-treatment xmlns:tp="http://www.plazi.org/taxpub"><tp:treatment-meta><kwd-group><label>Taxon classification</label><kwd><named-content content-type="kingdom">Animalia</named-content></kwd><kwd><named-content content-type="order">Hemiptera</named-content></kwd><kwd><named-content content-type="family">Cicadellidae</named-content></kwd></kwd-group><mixed-citation publication-type="journal"><person-group><name><surname>Yang</surname><given-names>Lin</given-names></name><name><surname>Chen</surname><given-names>Xiang-Sheng</given-names></name><name><surname>Li</surname><given-names>Zi-Zhong</given-names></name></person-group><article-title><italic><tp:taxon-name><tp:taxon-name-part taxon-name-part-type="genus">Bambusimukaria</tp:taxon-name-part></tp:taxon-name></italic>, a new bamboo-feeding leafhopper genus from China, with description of one new species (<tp:taxon-name><tp:taxon-name-part taxon-name-part-type="order">Hemiptera</tp:taxon-name-part></tp:taxon-name>, <tp:taxon-name><tp:taxon-name-part taxon-name-part-type="family">Cicadellidae</tp:taxon-name-part></tp:taxon-name>, <tp:taxon-name><tp:taxon-name-part taxon-name-part-type="subfamily">Deltocephalinae</tp:taxon-name-part></tp:taxon-name>, <tp:taxon-name><tp:taxon-name-part taxon-name-part-type="tribe">Mukariini</tp:taxon-name-part></tp:taxon-name>)</article-title><source>Zookeys</source><day>15</day><month>2</month><year>2016</year><volume>2016</volume><issue>563</issue><fpage>21</fpage><lpage>32</lpage><pub-id pub-id-type="doi">10.3897/zookeys.563.6030</pub-id></mixed-citation></tp:treatment-meta><tp:nomenclature><tp:taxon-name>
            <tp:taxon-name-part taxon-name-part-type="genus">Bambusimukaria</tp:taxon-name-part>
            <object-id xmlns:xlink="http://www.w3.org/1999/xlink" content-type="zoobank" xlink:type="simple">http://zoobank.org/F6030468-65D6-48A2-A5B7-3B36477D9DB9</object-id>
          </tp:taxon-name><tp:taxon-status xmlns:xlink="http://www.w3.org/1999/xlink" xlink:type="simple">gen. n.</tp:taxon-status><xref ref-type="fig" rid="F1">Figs 1–6</xref><xref ref-type="fig" rid="F2">, 7–14</xref><xref ref-type="fig" rid="F3">, 15–23</xref><xref ref-type="fig" rid="F4">, 26</xref><xref ref-type="fig" rid="F4">, 27</xref></tp:nomenclature><tp:treatment-sec sec-type="Type species"><title>Type species.</title><p>
            <italic><tp:taxon-name><tp:taxon-name-part taxon-name-part-type="genus">Bambusimukaria</tp:taxon-name-part> <tp:taxon-name-part taxon-name-part-type="species">quinquepunctata</tp:taxon-name-part></tp:taxon-name></italic> sp. n., here designated.</p></tp:treatment-sec><tp:treatment-sec sec-type="Diagnosis"><title>Diagnosis.</title><p>Crown with anterior and submarginal carinae; entire second segment of antenna visible from above. Frontoclypeus transversely impressed across base beneath prominent overhanging anterior edge of head. Forewing with four apical cells, venation obscure except near apex, vein M<sub>3+4</sub> originating from junction of inner and central anteapical cell. Hind wing with four closed apical cells. Ventral margin of male pygofer without process. Style with short articulating arm and broad outer basal arm. Connective Y-shaped, fused with aedeagus. Aedeagus with paired stout shafts diverging from base, gonopores subapical, large; basal apodeme short.</p></tp:treatment-sec><tp:treatment-sec sec-type="Description"><title>Description.</title><p>
            <bold>Head and thorax.</bold> Crown (Figs <xref ref-type="fig" rid="F1">4</xref>, <xref ref-type="fig" rid="F2">7</xref>) shorter than pronotum, subconically anteriorly rounded, more than half as long as breadth between eyes, with anterior and submarginal carinae, posterior end of anterior carina strongly incurved before eyes; disk strongly sloping posteriorly, texture smooth; ocelli on crown, distant from eyes and close to anterior margin; entire second segment of antenna visible from above; eyes long, oblique, extending backward over anterior angles of pronotum; face (Fig. <xref ref-type="fig" rid="F1">5</xref>) including eyes as long as broad, frontoclypeus transversely impressed across base beneath prominent overhanging anterior edge of head, narrowed towards clypeus; clypellus narrowing apically; lorum broad. Pronotum (Figs <xref ref-type="fig" rid="F1">4</xref>, <xref ref-type="fig" rid="F2">7</xref>) elevated centrally, arched, anterior margin convexly rounded between eyes, posterior margin slightly concave, lateral margin short. Scutellum (Figs <xref ref-type="fig" rid="F1">4</xref>, <xref ref-type="fig" rid="F2">7</xref>) large, broad, basal margin longer than lateral margin, transverse depression slightly curving. Forewing (Figs <xref ref-type="fig" rid="F1">1–3</xref>, <xref ref-type="fig" rid="F2">9</xref>) elongate, considerably longer than abdomen, slightly widened posteriorly, with four apical cells, venation obscure except near apex, vein M<sub>3+4</sub> originating from junction of inner and central anteapical cell; appendix well developed. Hind wing (Fig. <xref ref-type="fig" rid="F2">10</xref>) with four closed apical cells. Profemur (Fig. <xref ref-type="fig" rid="F2">11</xref>) with 2 dorsoapical setae, row AM with 1 stout seta, and row AV with several fine setae. Protibia (Fig. <xref ref-type="fig" rid="F2">11</xref>) with 4 macrosetae in row AD and with 13 macrosetae approximately equal in length in row AV. Hind femur broadened distally and slightly bowed; apical setal formula 2+2+1. Hind tibia flattened and nearly straight, with PD setae very long, alternating in length and with 1 smaller setae between macrosetae; row AD with 14 macrosetae interspersed by 1 to 2 small stout setae; several supernumeral setae present between AD and AV rows. Metabasitarsomere with 3 platellae and 2 setae on apical transverse row, and one row of 6 stout setae at middle and one row of 4 stout setae at lateral margin.</p><p>
            <bold>Male genitalia.</bold> Male pygofer (Figs <xref ref-type="fig" rid="F3">15</xref>, <xref ref-type="fig" rid="F3">16</xref>) rather dorso-ventrally depressed, with macrosetae caudally; ventral margin without process. Valve (Fig. <xref ref-type="fig" rid="F3">19</xref>) broad, subtriangular. Subgenital plate (Fig. <xref ref-type="fig" rid="F3">19</xref>) very short, broad basally, with group of moderately long fine setae laterobasally and few short fine setae apically. Style (Fig. <xref ref-type="fig" rid="F3">20</xref>) with short articulating arm and broad outer basal arm. Connective (Fig. <xref ref-type="fig" rid="F3">21</xref>) Y-shaped, fused with aedeagus. Aedeagus (Figs <xref ref-type="fig" rid="F3">21–23</xref>) with paired stout shafts diverging from base, gonopores subapical, large; basal apodeme short, thumb-like in lateral view.</p><p>
            <bold>Female genitalia.</bold> Sternite VII (Fig. <xref ref-type="fig" rid="F2">12</xref>) with hind margin broadly concave. Pygofer with numerous macrosetae. Ovipositor protruding slightly beyond pygofer apex. First valvula (Fig. <xref ref-type="fig" rid="F2">13a, b</xref>) weakly curved; dorsal sculpturing pattern strigate, reaching dorsal margin; without distinctly delimited ventroapical sculpturing. Second valvula (Fig. <xref ref-type="fig" rid="F2">14a, b</xref>) broad, widest near mid-length, thereafter gradually tapered to acute apex; with broad dorsal sclerotized area, thereafter dorsal margin with numerous fine regular teeth after dorsal prominences.</p></tp:treatment-sec><tp:treatment-sec sec-type="Host plant"><title>Host plant.</title><p>Bamboo (Figs <xref ref-type="fig" rid="F4">24–27</xref>).</p><fig id="F4" position="float" orientation="portrait"><label>Figures 24–27.</label><caption><p>Host plant of <italic><tp:taxon-name><tp:taxon-name-part taxon-name-part-type="genus">Bambusimukaria</tp:taxon-name-part> <tp:taxon-name-part taxon-name-part-type="species">quinquepunctata</tp:taxon-name-part></tp:taxon-name></italic> sp. n. <bold>24</bold> View of the area where the types of <italic><tp:taxon-name><tp:taxon-name-part taxon-name-part-type="genus">Bambusimukaria</tp:taxon-name-part> <tp:taxon-name-part taxon-name-part-type="species">quinquepunctata</tp:taxon-name-part></tp:taxon-name></italic> were captured, in Guiyang Forest Park (Guizhou, China) with <tp:taxon-name><tp:taxon-name-part taxon-name-part-type="genus">Phyllostachys</tp:taxon-name-part> <tp:taxon-name-part taxon-name-part-type="species">bambusoides</tp:taxon-name-part> <tp:taxon-name-part taxon-name-part-type="infraspecific-rank">f.</tp:taxon-name-part> <tp:taxon-name-part taxon-name-part-type="form">lacrimadeae</tp:taxon-name-part></tp:taxon-name> Keng &amp; Wen <bold>25</bold> View of the plant <bold>26</bold> <italic><tp:taxon-name><tp:taxon-name-part taxon-name-part-type="genus">Bambusimukaria</tp:taxon-name-part> <tp:taxon-name-part taxon-name-part-type="species">quinquepunctata</tp:taxon-name-part></tp:taxon-name></italic> resting on a leaf of <tp:taxon-name><tp:taxon-name-part taxon-name-part-type="genus">Phyllostachys</tp:taxon-name-part> <tp:taxon-name-part taxon-name-part-type="species">bambusoides</tp:taxon-name-part> <tp:taxon-name-part taxon-name-part-type="infraspecific-rank">f.</tp:taxon-name-part> <tp:taxon-name-part taxon-name-part-type="form">lacrimadeae</tp:taxon-name-part></tp:taxon-name>, dorsal view (Guiyang Forest Park, Guizhou) <bold>27</bold> same, lateral view. (11 Aug 2006, photography by X.-S. Chen)</p></caption><graphic xmlns:xlink="http://www.w3.org/1999/xlink" xlink:href="zookeys-563-021-g004.jpg" position="float" orientation="portrait" xlink:type="simple" id="oo_77874.jpg"/></fig></tp:treatment-sec><tp:treatment-sec sec-type="Distribution"><title>Distribution.</title><p>Southwest and south China.</p></tp:treatment-sec><tp:treatment-sec sec-type="Etymology"><title>Etymology.</title><p>The genus name, which is feminine, is a combination of “bambus” (bamboo) and “<italic><tp:taxon-name><tp:taxon-name-part taxon-name-part-type="genus">Mukaria</tp:taxon-name-part></tp:taxon-name></italic>” (name of the type genus of <tp:taxon-name><tp:taxon-name-part taxon-name-part-type="tribe">Mukariini</tp:taxon-name-part></tp:taxon-name>), meaning that members of this genus feeding exclusively on bamboo (<tp:taxon-name><tp:taxon-name-part taxon-name-part-type="subfamily">Bambusoideae</tp:taxon-name-part></tp:taxon-name>).</p></tp:treatment-sec><tp:treatment-sec sec-type="Remarks"><title>Remarks.</title><p>The new genus can be distinguished from other genera of <tp:taxon-name><tp:taxon-name-part taxon-name-part-type="tribe">Mukariini</tp:taxon-name-part></tp:taxon-name> by the very large anal tube process (see also above key to genera of <tp:taxon-name><tp:taxon-name-part taxon-name-part-type="tribe">Mukariini</tp:taxon-name-part></tp:taxon-name>). Among other Chinese mukariin genera, the new genus is somewhat similar to <italic><tp:taxon-name><tp:taxon-name-part taxon-name-part-type="genus">Flatfronta</tp:taxon-name-part></tp:taxon-name></italic> Chen &amp; Li, 1997 and <italic><tp:taxon-name><tp:taxon-name-part taxon-name-part-type="genus">Tiaobeinia</tp:taxon-name-part></tp:taxon-name></italic> Chen &amp; Li, 2008 in the shape of head, and also similar to <italic><tp:taxon-name><tp:taxon-name-part taxon-name-part-type="genus">Mukaria</tp:taxon-name-part></tp:taxon-name></italic> Distant, 1908 in the shape of male genitalia. See also Table <xref ref-type="table" rid="T1">1</xref> for further comparisons.</p><table-wrap id="T1" position="float" orientation="portrait"><label>Table 1.</label><caption><p>Morphological comparison of <italic><tp:taxon-name><tp:taxon-name-part taxon-name-part-type="genus">Bambusimukaria</tp:taxon-name-part></tp:taxon-name></italic> to similar genera, <italic><tp:taxon-name><tp:taxon-name-part taxon-name-part-type="genus">Flatfronta</tp:taxon-name-part></tp:taxon-name></italic>, <italic><tp:taxon-name><tp:taxon-name-part taxon-name-part-type="genus">Tiaobeinia</tp:taxon-name-part></tp:taxon-name></italic> and <italic><tp:taxon-name><tp:taxon-name-part taxon-name-part-type="genus">Mukaria</tp:taxon-name-part></tp:taxon-name></italic>.</p></caption><table id="TID0EZHAG" rules="all"><tbody><tr><td rowspan="1" colspan="1"/><td rowspan="1" colspan="1">
              <bold><italic><tp:taxon-name><tp:taxon-name-part taxon-name-part-type="genus">Bambusimukaria</tp:taxon-name-part></tp:taxon-name></italic></bold>
            </td><td rowspan="1" colspan="1">
              <bold><italic><tp:taxon-name><tp:taxon-name-part taxon-name-part-type="genus">Flatfronta</tp:taxon-name-part></tp:taxon-name></italic></bold>
            </td><td rowspan="1" colspan="1">
              <bold><italic><tp:taxon-name><tp:taxon-name-part taxon-name-part-type="genus">Tiaobeinia</tp:taxon-name-part></tp:taxon-name></italic></bold>
            </td><td rowspan="1" colspan="1">
              <bold><italic><tp:taxon-name><tp:taxon-name-part taxon-name-part-type="genus">Mukaria</tp:taxon-name-part></tp:taxon-name></italic></bold>
            </td></tr><tr><td rowspan="1" colspan="1">Body form</td><td rowspan="1" colspan="1">Depressed</td><td rowspan="1" colspan="1">Depressed</td><td rowspan="1" colspan="1">Depressed</td><td rowspan="1" colspan="1">Weakly depressed</td></tr><tr><td rowspan="1" colspan="1">No. of carinae on crown</td><td rowspan="1" colspan="1">Two</td><td rowspan="1" colspan="1">One</td><td rowspan="1" colspan="1">One</td><td rowspan="1" colspan="1">Two or three</td></tr><tr><td rowspan="1" colspan="1">Anterior margin of crown in dorsal view</td><td rowspan="1" colspan="1">Strongly incurved before eyes</td><td rowspan="1" colspan="1">Smoothly curved</td><td rowspan="1" colspan="1">Smoothly curved</td><td rowspan="1" colspan="1">Smoothly curved</td></tr><tr><td rowspan="1" colspan="1">Disk of crown</td><td rowspan="1" colspan="1">Strongly elevated posteriorly</td><td rowspan="1" colspan="1">Weakly elevated posteriorly</td><td rowspan="1" colspan="1">Weakly elevated posteriorly</td><td rowspan="1" colspan="1">Strongly elevated posteriorly</td></tr><tr><td rowspan="1" colspan="1">Frontoclypeus form</td><td rowspan="1" colspan="1">Mainly flat</td><td rowspan="1" colspan="1">Mainly flat</td><td rowspan="1" colspan="1">Mainly flat</td><td rowspan="1" colspan="1">Tumid anteriorly and depressed posteriorly</td></tr><tr><td rowspan="1" colspan="1">Forewing vein M<sub>3+4</sub> originating from</td><td rowspan="1" colspan="1">Inner anteapical cell</td><td rowspan="1" colspan="1">Central anteapical cell</td><td rowspan="1" colspan="1">Inner anteapical cell</td><td rowspan="1" colspan="1">Inner anteapical cell</td></tr><tr><td rowspan="1" colspan="1">Hindwing veins R<sub>4+5</sub> and M<sub>1+2</sub></td><td rowspan="1" colspan="1">Separated basally</td><td rowspan="1" colspan="1">Confluent basally</td><td rowspan="1" colspan="1">Separated basally</td><td rowspan="1" colspan="1">Separated basally</td></tr><tr><td rowspan="1" colspan="1">Hind femur macrosetae</td><td rowspan="1" colspan="1">2+2+1</td><td rowspan="1" colspan="1">2+2+1</td><td rowspan="1" colspan="1">2+2+1+1</td><td rowspan="1" colspan="1">2+2+1</td></tr><tr><td rowspan="1" colspan="1">Pygofer process</td><td rowspan="1" colspan="1">Absent</td><td rowspan="1" colspan="1">Present</td><td rowspan="1" colspan="1">Present</td><td rowspan="1" colspan="1">Present or absent</td></tr><tr><td rowspan="1" colspan="1">Subgenital plate macrosetae</td><td rowspan="1" colspan="1">Absent</td><td rowspan="1" colspan="1">One row</td><td rowspan="1" colspan="1">Several rows</td><td rowspan="1" colspan="1">Absent</td></tr><tr><td rowspan="1" colspan="1">Connective form</td><td rowspan="1" colspan="1">Y-shaped</td><td rowspan="1" colspan="1">V-shaped</td><td rowspan="1" colspan="1">Y-shaped</td><td rowspan="1" colspan="1">U-shaped</td></tr><tr><td rowspan="1" colspan="1">Ventral process of anal segment</td><td rowspan="1" colspan="1">Present</td><td rowspan="1" colspan="1">Absent</td><td rowspan="1" colspan="1">Absent</td><td rowspan="1" colspan="1">Absent</td></tr><tr><td rowspan="1" colspan="1">Number of gonopores</td><td rowspan="1" colspan="1">Two</td><td rowspan="1" colspan="1">One</td><td rowspan="1" colspan="1">One</td><td rowspan="1" colspan="1">Two</td></tr></tbody></table></table-wrap></tp:treatment-sec><tp:treatment-sec><!--Section generated to contain objects referenced in tp:taxon-treatment.--><fig id="F1" position="float" orientation="portrait"><label>Figures 1–6.</label><caption><p>
          <italic><tp:taxon-name><tp:taxon-name-part taxon-name-part-type="genus">Bambusimukaria</tp:taxon-name-part> <tp:taxon-name-part taxon-name-part-type="species">quinquepunctata</tp:taxon-name-part></tp:taxon-name></italic> sp. n. <bold>1</bold> Male habitus, dorsal view <bold>2</bold> Male habitus, dorsal and lateral view <bold>3</bold> Male habitus, lateral view <bold>4</bold> Head and thorax, dorsal view <bold>5</bold> Face <bold>6</bold> Head and thorax, lateral view.</p></caption><graphic xmlns:xlink="http://www.w3.org/1999/xlink" xlink:href="zookeys-563-021-g001.jpg" position="float" orientation="portrait" xlink:type="simple" id="oo_77871.jpg"/></fig><fig id="F2" position="float" orientation="portrait"><label>Figures 7–14.</label><caption><p>
          <italic><tp:taxon-name><tp:taxon-name-part taxon-name-part-type="genus">Bambusimukaria</tp:taxon-name-part> <tp:taxon-name-part taxon-name-part-type="species">quinquepunctata</tp:taxon-name-part></tp:taxon-name></italic> sp. n. <bold>7</bold> Head and thorax, dorsal view <bold>8</bold> Head and thorax, lateral view <bold>9</bold> Forewing <bold>10</bold> Hindwing <bold>11</bold> Fore femur and tibia, anterior surface <bold>12</bold> Female sternite VII, ventral view <bold>13a</bold> First valvula and valvifer, lateral view <bold>13b</bold> Apex of first valvula, lateral view <bold>14a</bold> Second valvula, lateral view <bold>14b</bold> Apex of second valvula, lateral view. Scale bars: 1.0 mm (<bold>7–12</bold>); 0.5 mm (<bold>13–14</bold>).</p></caption><graphic xmlns:xlink="http://www.w3.org/1999/xlink" xlink:href="zookeys-563-021-g002.jpg" position="float" orientation="portrait" xlink:type="simple" id="oo_77872.jpg"/></fig><fig id="F3" position="float" orientation="portrait"><label>Figures 15–23.</label><caption><p>
          <italic><tp:taxon-name><tp:taxon-name-part taxon-name-part-type="genus">Bambusimukaria</tp:taxon-name-part> <tp:taxon-name-part taxon-name-part-type="species">quinquepunctata</tp:taxon-name-part></tp:taxon-name></italic> sp. n. <bold>15</bold> Pygofer and anal tube, dorsal view <bold>16</bold> Pygofer and anal tube, lateral view <bold>17</bold> Anal tube, lateral view <bold>18</bold> Anal tube, postero-ventral view <bold>19</bold> Valve and right subgenital plate, ventral view <bold>20</bold> Style, dorsal view <bold>21</bold> Aedeagus and connective, ventral view <bold>22</bold> Aedeagus and connective, lateral view <bold>23</bold> Aedeagus, caudal view. Scale bars: 1.0 mm (<bold>15–20</bold>); 0.5 mm (<bold>21–23</bold>).</p></caption><graphic xmlns:xlink="http://www.w3.org/1999/xlink" xlink:href="zookeys-563-021-g003.jpg" position="float" orientation="portrait" xlink:type="simple" id="oo_77873.jpg"/></fig></tp:treatment-sec></tp:taxon-treatment>
