# Supplementary material for: Bambusimukaria, a new bamboo-feeding leafhopper genus from China, with description of one new species (Hemiptera, Cicadellidae, Deltocephalinae, Mukariini)
Source: Zookeys. 2016 Feb 15;(563):21–32. doi: 10.3897/zookeys.563.6030 (PMC4797210; doi:10.3897/zookeys.563.6030)
Supplement: XML Treatment for Bambusimukaria quinquepunctata [file zookeys.563.6030-treatment2.xml]

<!DOCTYPE tp:taxon-treatment
  PUBLIC "-//TaxonX//DTD Taxonomic Treatment Publishing DTD v0 20100105//EN" "tax-treatment-NSO.dtd">
<tp:taxon-treatment xmlns:tp="http://www.plazi.org/taxpub"><tp:treatment-meta><kwd-group><label>Taxon classification</label><kwd><named-content content-type="kingdom">Animalia</named-content></kwd><kwd><named-content content-type="order">Hemiptera</named-content></kwd><kwd><named-content content-type="family">Cicadellidae</named-content></kwd></kwd-group><mixed-citation publication-type="journal"><person-group><name><surname>Yang</surname><given-names>Lin</given-names></name><name><surname>Chen</surname><given-names>Xiang-Sheng</given-names></name><name><surname>Li</surname><given-names>Zi-Zhong</given-names></name></person-group><article-title><italic><tp:taxon-name><tp:taxon-name-part taxon-name-part-type="genus">Bambusimukaria</tp:taxon-name-part></tp:taxon-name></italic>, a new bamboo-feeding leafhopper genus from China, with description of one new species (<tp:taxon-name><tp:taxon-name-part taxon-name-part-type="order">Hemiptera</tp:taxon-name-part></tp:taxon-name>, <tp:taxon-name><tp:taxon-name-part taxon-name-part-type="family">Cicadellidae</tp:taxon-name-part></tp:taxon-name>, <tp:taxon-name><tp:taxon-name-part taxon-name-part-type="subfamily">Deltocephalinae</tp:taxon-name-part></tp:taxon-name>, <tp:taxon-name><tp:taxon-name-part taxon-name-part-type="tribe">Mukariini</tp:taxon-name-part></tp:taxon-name>)</article-title><source>Zookeys</source><day>15</day><month>2</month><year>2016</year><volume>2016</volume><issue>563</issue><fpage>21</fpage><lpage>32</lpage><pub-id pub-id-type="doi">10.3897/zookeys.563.6030</pub-id></mixed-citation></tp:treatment-meta><tp:nomenclature><tp:taxon-name>
            <tp:taxon-name-part taxon-name-part-type="genus">Bambusimukaria</tp:taxon-name-part>
            <tp:taxon-name-part taxon-name-part-type="species">quinquepunctata</tp:taxon-name-part>
            <object-id xmlns:xlink="http://www.w3.org/1999/xlink" content-type="zoobank" xlink:type="simple">http://zoobank.org/A5330454-C791-40F9-8BAC-9FCEFD88EFEF</object-id>
          </tp:taxon-name><tp:taxon-status xmlns:xlink="http://www.w3.org/1999/xlink" xlink:type="simple">sp. n.</tp:taxon-status><xref ref-type="fig" rid="F1">Figs 1–6</xref><xref ref-type="fig" rid="F2">, 7–14</xref><xref ref-type="fig" rid="F3">, 15–23</xref><xref ref-type="fig" rid="F4">, 26</xref><xref ref-type="fig" rid="F4">, 27</xref><!--PageBreak--><tp:nomenclature-citation-list><tp:nomenclature-citation><tp:taxon-name><tp:taxon-name-part taxon-name-part-type="genus">Bambusimukaria</tp:taxon-name-part> <tp:taxon-name-part taxon-name-part-type="species">quinquepunctatus</tp:taxon-name-part></tp:taxon-name><comment>, in press, <xref ref-type="bibr" rid="B4">Chen et al. (2012)</xref>.</comment></tp:nomenclature-citation></tp:nomenclature-citation-list></tp:nomenclature><tp:treatment-sec sec-type="type material"><title>Type material.</title><p>Holotype: ♂, <bold>China</bold>: Forest Park (<named-content xmlns:xlink="http://www.w3.org/1999/xlink" content-type="dwc:verbatimCoordinates" xlink:type="simple">26°35'N, 106°42'</named-content>) (1100 m), Guiyang, Guizhou, on bamboo (<italic><tp:taxon-name><tp:taxon-name-part taxon-name-part-type="genus">Phyllostachys</tp:taxon-name-part> <tp:taxon-name-part taxon-name-part-type="species">bambusoides</tp:taxon-name-part></tp:taxon-name></italic>), 11 Aug. 2006, X.-S. Chen and L. Yang; <!--PageBreak-->paratypes: 4♂♂, 7♀♀, data same as holotype; 1♀, Dongtang (<named-content xmlns:xlink="http://www.w3.org/1999/xlink" content-type="dwc:verbatimCoordinates" xlink:type="simple">25°24'N, 107°52'</named-content>), Maolan, Libo, Guizhou, on bamboo, 24 May 1998, X.-S. Chen; 10♀♀, Dayi (<named-content xmlns:xlink="http://www.w3.org/1999/xlink" content-type="dwc:verbatimCoordinates" xlink:type="simple">25°21'N, 106°06'</named-content>), Wangmo, Guizhou, on bamboo (<italic><tp:taxon-name><tp:taxon-name-part taxon-name-part-type="genus">Phyllostachys</tp:taxon-name-part> <tp:taxon-name-part taxon-name-part-type="species">bambusoides</tp:taxon-name-part></tp:taxon-name></italic>), 28 July 1998, X.-S. Chen; 25♂♂, 6♀♀, Forest Park, Guiyang, Guizhou, on bamboo, 11 July 2006, Q.-Z. Song; 1♀, Weiyuan (<named-content xmlns:xlink="http://www.w3.org/1999/xlink" content-type="dwc:verbatimCoordinates" xlink:type="simple">26°01'N, 106°31'</named-content>), Changshun, Guizhou, on bamboo, 11 July 2007, X.-S. Chen; 6♀♀, Daxianfeng (<named-content xmlns:xlink="http://www.w3.org/1999/xlink" content-type="dwc:verbatimCoordinates" xlink:type="simple">26°55'N, 116°59'</named-content>), Datian, Sanming, Fujian, on bamboo, 14 May 2011, Z.-M. Chang and J.-K. Long; 5♀♀, Tianyanbao (<named-content xmlns:xlink="http://www.w3.org/1999/xlink" content-type="dwc:verbatimCoordinates" xlink:type="simple">26°39'N, 118°53'</named-content>), Yongan, Fujian, on bamboo, 17 May 2011, Z.-M. Chang and W.-C. Yang. All types are deposited in <abbrev xmlns:xlink="http://www.w3.org/1999/xlink" content-type="institution" xlink:title="Institute of Entomology, Guizhou University, Guiyang, China" xlink:type="simple">IEGU</abbrev> except two males and two females deposited in BMNH where indicated.</p></tp:treatment-sec><tp:treatment-sec sec-type="Diagnosis"><title>Diagnosis.</title><p>General color yellowish white to yellowish orange. Head and thorax with five black markings. Female sternite VII with two blackish brown markings. Anal (Xth) segment with a very large process at apical-ventral margin. Aedeagus with shafts diverging from base, each shaft narrower at base, broad to near apex, outer margin extended apically into a stout acute process inner margin with a stout subapical tooth-like process directed medially, dentate on dorsal suface, gonopores subapical on ventral surface.</p></tp:treatment-sec><tp:treatment-sec sec-type="Description"><title>Description.</title><p>
            <bold>Measurements.</bold> Body length including forewing: male 5.30–5.40 mm (n = 30), female 5.50–5.60 mm (n = 36).</p><p>
            <bold>Coloration.</bold> General color yellowish white to yellowish orange (Figs <xref ref-type="fig" rid="F1">1–6</xref>, <xref ref-type="fig" rid="F4">26</xref>, <xref ref-type="fig" rid="F4">27</xref>). Eyes yellowish brown. Head and thorax (Figs <xref ref-type="fig" rid="F1">4</xref>, <xref ref-type="fig" rid="F2">7</xref>) with five black markings, one at apex of crown, two on anterior margin of pronotum and two on anterior margin of mesonotum. Fore tibia with one dark brown mark subapically. Female sternite VII with two blackish brown markings (Fig. <xref ref-type="fig" rid="F2">12</xref>).</p><p>
            <bold>Head and thorax.</bold> Crown (Figs <xref ref-type="fig" rid="F1">4</xref>, <xref ref-type="fig" rid="F2">7</xref>) with median length shorter than width between eyes (0.62:1). Face including eyes (Fig. <xref ref-type="fig" rid="F1">5</xref>) slightly shorter in middle line than broad at widest part (0.81:1). Pronotum (Figs <xref ref-type="fig" rid="F1">4</xref>, <xref ref-type="fig" rid="F2">7</xref>) wider than head including eyes (1.17:1), longer than vertex in middle line (1.48:1). Scutellum (Figs <xref ref-type="fig" rid="F1">4</xref>, <xref ref-type="fig" rid="F2">7</xref>) as long as pronotum in middle. Forewing (Fig. <xref ref-type="fig" rid="F2">9</xref>) 3.4 times longer in middle line than widest part. Hindwing (Fig. <xref ref-type="fig" rid="F2">10</xref>) 2.13 times longer in middle than widest part.</p><p>
            <bold>Male genitalia.</bold> Anal (Xth) segment (Figs <xref ref-type="fig" rid="F3">15–18</xref>) with a very large process at apical-ventral margin, directed cephalad, tapering distally to acute apex. Pygofer (Figs <xref ref-type="fig" rid="F3">15</xref>, <xref ref-type="fig" rid="F3">16</xref>) broad and rounded in lateral view, with many macrosetae. Valve (Fig. <xref ref-type="fig" rid="F3">19</xref>) with basal width 2 times longer than median length, posterior margin rounded. Subgenital plate (Fig. <xref ref-type="fig" rid="F3">19</xref>) very short, broad at base, tapering to acutely rounded apex. Style apophysis (Fig. <xref ref-type="fig" rid="F3">20</xref>) thumb-like, slightly sinuate, apex rounded. Connective stem (Figs <xref ref-type="fig" rid="F3">21</xref>, <xref ref-type="fig" rid="F3">22</xref>) slightly shorter than arms, fused with base of aedeagus. Aedeagus (Figs <xref ref-type="fig" rid="F3">21–23</xref>) in ventral view with shafts diverging from base, each shaft narrower at base, broad to near apex, outer margin extended apically into a stout acute process inner margin with a stout subapical tooth-like process directed medially, dentate on dorsal suface, gonopores subapical on ventral surface.</p><p>
            <bold>Female genitalia.</bold> Sternite VII (Fig. <xref ref-type="fig" rid="F2">12</xref>) with anterior margin angularly produced laterally, posterior margin strongly and broadly concaved. First and second valvulae <!--PageBreak-->(Fig. <xref ref-type="fig" rid="F2">13a, b</xref>) as in generic description; second valvulae (Fig. <xref ref-type="fig" rid="F2">14a, b</xref>) bearing approximately 36 fine teeth on apical half behind dorsal prominence and basal curvature.</p></tp:treatment-sec><tp:treatment-sec sec-type="Host plant"><title>Host plant.</title><p>Bamboo (<tp:taxon-name><tp:taxon-name-part taxon-name-part-type="genus">Phyllostachys</tp:taxon-name-part> <tp:taxon-name-part taxon-name-part-type="species">bambusoides</tp:taxon-name-part> <tp:taxon-name-part taxon-name-part-type="infraspecific-rank">f.</tp:taxon-name-part> <tp:taxon-name-part taxon-name-part-type="form">lacrimadeae</tp:taxon-name-part></tp:taxon-name> Keng <italic>et</italic> Wen) (Figs <xref ref-type="fig" rid="F4">24–27</xref>).</p></tp:treatment-sec><tp:treatment-sec sec-type="Distribution"><title>Distribution.</title><p>Southwest and south China (Guizhou, Fujian).</p></tp:treatment-sec><tp:treatment-sec sec-type="Etymology"><title>Etymology.</title><p>The name is a combination of the Latin words “quinque” (five) and “punctata” (spots), which refers to the dorsum of head and thorax with five small dark spots.</p></tp:treatment-sec><tp:treatment-sec sec-type="Remarks"><title>Remarks.</title><p>The new species can be distinguished from other species of <tp:taxon-name><tp:taxon-name-part taxon-name-part-type="tribe">Mukariini</tp:taxon-name-part></tp:taxon-name> by the very large anal tube process.</p><!--PageBreak--><!--PageBreak--><!--PageBreak--><!--PageBreak--></tp:treatment-sec><tp:treatment-sec><!--Section generated to contain objects referenced in tp:taxon-treatment.--><fig id="F1" position="float" orientation="portrait"><label>Figures 1–6.</label><caption><p>
          <italic><tp:taxon-name><tp:taxon-name-part taxon-name-part-type="genus">Bambusimukaria</tp:taxon-name-part> <tp:taxon-name-part taxon-name-part-type="species">quinquepunctata</tp:taxon-name-part></tp:taxon-name></italic> sp. n. <bold>1</bold> Male habitus, dorsal view <bold>2</bold> Male habitus, dorsal and lateral view <bold>3</bold> Male habitus, lateral view <bold>4</bold> Head and thorax, dorsal view <bold>5</bold> Face <bold>6</bold> Head and thorax, lateral view.</p></caption><graphic xmlns:xlink="http://www.w3.org/1999/xlink" xlink:href="zookeys-563-021-g001.jpg" position="float" orientation="portrait" xlink:type="simple" id="oo_77871.jpg"/></fig><fig id="F2" position="float" orientation="portrait"><label>Figures 7–14.</label><caption><p>
          <italic><tp:taxon-name><tp:taxon-name-part taxon-name-part-type="genus">Bambusimukaria</tp:taxon-name-part> <tp:taxon-name-part taxon-name-part-type="species">quinquepunctata</tp:taxon-name-part></tp:taxon-name></italic> sp. n. <bold>7</bold> Head and thorax, dorsal view <bold>8</bold> Head and thorax, lateral view <bold>9</bold> Forewing <bold>10</bold> Hindwing <bold>11</bold> Fore femur and tibia, anterior surface <bold>12</bold> Female sternite VII, ventral view <bold>13a</bold> First valvula and valvifer, lateral view <bold>13b</bold> Apex of first valvula, lateral view <bold>14a</bold> Second valvula, lateral view <bold>14b</bold> Apex of second valvula, lateral view. Scale bars: 1.0 mm (<bold>7–12</bold>); 0.5 mm (<bold>13–14</bold>).</p></caption><graphic xmlns:xlink="http://www.w3.org/1999/xlink" xlink:href="zookeys-563-021-g002.jpg" position="float" orientation="portrait" xlink:type="simple" id="oo_77872.jpg"/></fig><fig id="F3" position="float" orientation="portrait"><label>Figures 15–23.</label><caption><p>
          <italic><tp:taxon-name><tp:taxon-name-part taxon-name-part-type="genus">Bambusimukaria</tp:taxon-name-part> <tp:taxon-name-part taxon-name-part-type="species">quinquepunctata</tp:taxon-name-part></tp:taxon-name></italic> sp. n. <bold>15</bold> Pygofer and anal tube, dorsal view <bold>16</bold> Pygofer and anal tube, lateral view <bold>17</bold> Anal tube, lateral view <bold>18</bold> Anal tube, postero-ventral view <bold>19</bold> Valve and right subgenital plate, ventral view <bold>20</bold> Style, dorsal view <bold>21</bold> Aedeagus and connective, ventral view <bold>22</bold> Aedeagus and connective, lateral view <bold>23</bold> Aedeagus, caudal view. Scale bars: 1.0 mm (<bold>15–20</bold>); 0.5 mm (<bold>21–23</bold>).</p></caption><graphic xmlns:xlink="http://www.w3.org/1999/xlink" xlink:href="zookeys-563-021-g003.jpg" position="float" orientation="portrait" xlink:type="simple" id="oo_77873.jpg"/></fig><fig id="F4" position="float" orientation="portrait"><label>Figures 24–27.</label><caption><p>Host plant of <italic><tp:taxon-name><tp:taxon-name-part taxon-name-part-type="genus">Bambusimukaria</tp:taxon-name-part> <tp:taxon-name-part taxon-name-part-type="species">quinquepunctata</tp:taxon-name-part></tp:taxon-name></italic> sp. n. <bold>24</bold> View of the area where the types of <italic><tp:taxon-name><tp:taxon-name-part taxon-name-part-type="genus">Bambusimukaria</tp:taxon-name-part> <tp:taxon-name-part taxon-name-part-type="species">quinquepunctata</tp:taxon-name-part></tp:taxon-name></italic> were captured, in Guiyang Forest Park (Guizhou, China) with <tp:taxon-name><tp:taxon-name-part taxon-name-part-type="genus">Phyllostachys</tp:taxon-name-part> <tp:taxon-name-part taxon-name-part-type="species">bambusoides</tp:taxon-name-part> <tp:taxon-name-part taxon-name-part-type="infraspecific-rank">f.</tp:taxon-name-part> <tp:taxon-name-part taxon-name-part-type="form">lacrimadeae</tp:taxon-name-part></tp:taxon-name> Keng &amp; Wen <bold>25</bold> View of the plant <bold>26</bold> <italic><tp:taxon-name><tp:taxon-name-part taxon-name-part-type="genus">Bambusimukaria</tp:taxon-name-part> <tp:taxon-name-part taxon-name-part-type="species">quinquepunctata</tp:taxon-name-part></tp:taxon-name></italic> resting on a leaf of <tp:taxon-name><tp:taxon-name-part taxon-name-part-type="genus">Phyllostachys</tp:taxon-name-part> <tp:taxon-name-part taxon-name-part-type="species">bambusoides</tp:taxon-name-part> <tp:taxon-name-part taxon-name-part-type="infraspecific-rank">f.</tp:taxon-name-part> <tp:taxon-name-part taxon-name-part-type="form">lacrimadeae</tp:taxon-name-part></tp:taxon-name>, dorsal view (Guiyang Forest Park, Guizhou) <bold>27</bold> same, lateral view. (11 Aug 2006, photography by X.-S. Chen)</p></caption><graphic xmlns:xlink="http://www.w3.org/1999/xlink" xlink:href="zookeys-563-021-g004.jpg" position="float" orientation="portrait" xlink:type="simple" id="oo_77874.jpg"/></fig></tp:treatment-sec><ref-list><ref id="B4"><mixed-citation xmlns:xlink="http://www.w3.org/1999/xlink" xlink:type="simple">
          <person-group><name name-style="western"><surname>Chen</surname><given-names>X-S</given-names></name><name name-style="western"><surname>Yang</surname><given-names>L</given-names></name><name name-style="western"><surname>Li</surname><given-names>Z-Z</given-names></name></person-group> (<year>2012</year>) <source>Bamboo-feeding leafhoppers in China.</source> <publisher-name>China Forestry Publishing House</publisher-name>, <publisher-loc>Beijing</publisher-loc>, <size units="page">218 pp</size>. <comment>[In Chinese with English summary]</comment></mixed-citation></ref></ref-list></tp:taxon-treatment>
